# Supplementary material for: SARS-CoV and SARS-CoV-2 are transmitted through the air between ferrets over more than one meter distance
Source: Nat Commun. 2021 Mar 12;12:1653. doi: 10.1038/s41467-021-21918-6 (PMC7955093; doi:10.1038/s41467-021-21918-6)
Supplement: Supplementary file 4 — Source Data [file 41467_2021_21918_MOESM4_ESM.xlsx]

## Sheet: Figure 2
Figure 2a	pH1N1 virus RNA (40-Ct)
	Group 1				Group 2				Group 3				Group 4
	Donor		Recipient		Donor		Recipient		Donor		Recipient		Donor		Recipient
Dpi/dpe	Throat	Nose	Throat	Nose	Throat	Nose	Throat	Nose	Throat	Nose	Throat	Nose	Throat	Nose	Throat	Nose
1	22.2	17.8	0	0	25.4	19.6	11.8	5.9	23.5	21.4	0	0	25.3	19.4	0	0
3	24.2	26.3	0	3.9	20.2	24.7	23.6	23.4	22.5	23.4	25.3	21.6	21.2	22.9	0	5.2
5	19.2	19.8	15.8	4.1	20.4	24.1	20.5	22	16.9	22.2	21.8	21.5	18.5	24	6	0
7	15.5	16.8	21.6	16.8	15.3	15.5	20.2	18.7	15.2	18	20.3	22.2	15.6	16.3	0	0
9			21.9	24.7			11.7	13.2			12.5	12.5			0	0
11			19	20.6			0	5.6			6.1	10			0	0
13			6.6	9.2			0	3.9			8.7	4.7			0	0
15
Figure 2b	SARS-CoV-2 RNA (40-Ct)
	Group 1				Group 2				Group 3				Group 4
	Donor		Recipient		Donor		Recipient		Donor		Recipient		Donor		Recipient
Dpi/dpe	Throat	Nose	Throat	Nose	Throat	Nose	Throat	Nose	Throat	Nose	Throat	Nose	Throat	Nose	Throat	Nose
1	15	6.7	0	0	14.3	6	0	0	13.7	8.2	1.7	0	15.9	9	0	0
3	20	17.1	0	0	20.1	11.3	0	0	14.9	17.9	13.7	9.2	17.9	17	14.2	0
5	16.2	11.7	0	0	19.8	9.9	0	0	19.8	16.1	13.2	15.1	15.3	14.5	20.7	14.3
7	14.5	8.2	0	0	16.1	7.8	0	0	13.9	15.1	20.3	16.6	14.4	14.6	21	16
9	12	6.1	0	0	9.8	0	0	0	14.7	7.8	15.8	12	14.5	11.7	18.4	15.8
11	8.5	0	0	0	3.6	0	0	0	0	9.8	7.5	10	13.1	10.3	13.7	12.3
13	10.9	0	0	0	1.7	0	0	0	9.8	0	1	0	11.7	5.1	10.3	0
15	6	0	0	0	0.7	0	0	0	7.7	6.5	3.1	0	0	0	2.9	0
Figure 2c	SARS-CoV RNA (40-Ct)
	Group 1				Group 2				Group 3				Group 4
	Donor		Recipient		Donor		Recipient		Donor		Recipient		Donor		Recipient
Dpi/dpe	Throat	Nose	Throat	Nose	Throat	Nose	Throat	Nose	Throat	Nose	Throat	Nose	Throat	Nose	Throat	Nose
1	22.3	24.6	8.1	0	24	20.2	6.4	1.1	23.1	18.4	11.4	4.4	24.8	20.1	0	0
3	20.4	18.4	19.2	22.4	21.9	19.1	22	19.8	20.9	19.9	17.7	16	23	19	19.5	7.5
5	20.2	18.3	21.1	18.8	19	17.8	21.2	17.8	14.5	17	21	20.5	19.1	17.8	19.6	17.7
7	15.4	19.2	19.4	16	15.4	12.1	19.9	18.2	12.1	11.1	16.8	20	16.4	15.5	13.5	17.5
9	18.2	13.8	13.9	12.5	16.3	9.9	18.6	18.3	13	11.8	13.7	12.5	12.2	12	17.7	15.2
11			14.4	11.2			14.5	15.3			18.7	8.5			12.3	12.9
13
15

## Sheet: Figure 3
Figure 3a	pH1N1 virus titers (log10TCID50/ml)
	Group 1				Group 2				Group 3				Group 4
	Donor		Recipient		Donor		Recipient		Donor		Recipient		Donor		Recipient
Dpi/dpe	Throat	Nose	Throat	Nose	Throat	Nose	Throat	Nose	Throat	Nose	Throat	Nose	Throat	Nose	Throat	Nose
1	6	5	0.5	0.5	6.5	4.5	3	0.5	6.5	5.5	0.5	0.5	7	4	0.5	0.5
3	5.5	4.75	0.5	0.5	4.5	5.5	5.5	5.25	5.5	5.75	6	5.25	6	4.25	0.5	0.5
5	4.5	3.5	3.25	0.5	5.25	4.25	5	4	3.5	3.75	5.5	4.25	4.75	4	0.5	0.5
7	0.5	0.5	5.25	3.75	0.5	0.5	1.5	1.75	0.5	0.5	4.75	4	1	0.5	0.5	0.5
9			5	4.75			0.5	0.5			0.5	0.5			0.5	0.5
11			0.5	0.5			0.5	0.5			0.5	0.5			0.5	0.5
13			0.5	0.5			0.5	0.5			0.5	0.5			0.5	0.5
15
Figure 3b	SARS-CoV-2 titers (log10TCID50/ml)
	Group 1				Group 2				Group 3				Group 4
	Donor		Recipient		Donor		Recipient		Donor		Recipient		Donor		Recipient
Dpi/dpe	Throat	Nose	Throat	Nose	Throat	Nose	Throat	Nose	Throat	Nose	Throat	Nose	Throat	Nose	Throat	Nose
1	0.8				0.875				0.625				2
3	3.25	1.125			3	0.875			1.375	2.25	1.5		2.25	2	0.625
5	0.875	0.5			3				2.75	1	0.625	1.625	1.125	1	3.375	0.875
7	0.5				0.5				0.5	0.5	4	2.4	0.5	0.875	3.25	2.375
9	0.5				0				0.5		0.625	0.5	0.5	0.5	0.5	0.5
11					0				0				0.5	0.5	0.5
13	0.5				0				0				0.5		0.5
15	0				0				0				0.5
Figure 3c	SARS-CoV titers (log10TCID50/ml)
	Group 1				Group 2				Group 3				Group 4
	Donor		Recipient		Donor		Recipient		Donor		Recipient		Donor		Recipient
Dpi/dpe	Throat	Nose	Throat	Nose	Throat	Nose	Throat	Nose	Throat	Nose	Throat	Nose	Throat	Nose	Throat	Nose
1	4	3.9	0.5	0.5	4.375	2.75	0.5	0.5	3.75	2.3	0.625	0.5	4.3	3.1	0.5	0.5
3	3.125	1.125	3.125	3.875	2.625	0.875	3.625	1.375	3	1.875	1.8	2.375	3.88	1.875	2.625	0.5
5	2	1.125	4	2.875	1.875	0.75	3.4	1.6	0.5	0.5	3.375	2.5	1.375	1	2.375	1.125
7	0.5	0.75	0.875	0.625	0.5	0.5	3.25	0.75	0.5	0.5	0.625	0.6	0.5	0.5	0.625	2
9	0.5		0.5	0.5	0.5		1	0.625	0.5	0.5	0.5	0.5	0.5	0.5	0.75	0.5
11			0.5	0.5			0.5	0.5			0.5	0.5			0.5	0.5
13
15

## Sheet: Figure 4
Figure 4a	HI titer (pH1N1 virus)			Figure 4b	OD450nm (SARS-CoV-2)			Figure 4c	OD450nm (SARS-CoV)
	Donors	Indirect recipients			Donors	Indirect recipients			Donors	Indirect recipients
1	1920	1920		1	0.446	0.011		1	1.548	1.59
2	2560	2560		2	0.596	0.011		2	1.622	1.608
3	2560	2560		3	1.328	0.727		3	1.595	1.763
4	2560	10		4	1.162	1.296		4	1.461	1.587

## Sheet: Figure 5
Figure 5	SARS-CoV RNA (40-Ct)
	Donor 1		Donor 2		Donor 3		Donor 4
dpi/dpe	Fur left	Fur right	Fur left	Fur right	Fur left	Fur right	Fur left	Fur right
3	12.8	12	11.7	13.3	9.7	12.5	12.6	12.7
5	9.8	9.1	11.6	12.6	8.8	9.2	8.1	8.4
7	11.1	8.5	6.1	6.4	5	6.8	8.5	7.7
9	7.9	6.6	1	5.1	5.4	4.7	5.2	5.9

## Sheet: Figure S1
Figure S1a																		Figure S1b
Measurements without ferret present in donor cage									Measurements with ferret present in donor cage									Measurements without ferret present in donor cage									Measurements with ferret present in donor cage
60 min sampling									60 min sampling									60 min sampling									60 min sampling
	Particle size (µm)									Particle size (µm)									Particle size (µm)									Particle size (µm)
min	0.3	0.5	1	3	5	10			min	0.3	0.5	1	3	5	10			min	0.3	0.5	1	3	5	10			min	0.3	0.5	1	3	5	10
1	189	5	3	1	1	0			1	14215	5102	1558	48	4	2			1	817	98	25	3	1	0			1	88793	20788	4443	81	17	6
2	210	8	2	0	0	0			2	45934	15333	4344	128	26	10			2	715	73	17	2	2	0			2	65650	20170	5231	165	64	26
3	190	7	1	1	1	1			3	57058	19293	5477	116	27	8			3	915	75	19	2	2	1			3	39438	13214	3583	113	36	11
4	212	12	1	1	0	0			4	147251	51287	13621	228	51	25			4	799	96	24	5	2	0			4	58485	17654	4592	143	31	7
5	230	15	5	0	0	0			5	57191	20015	5344	91	10	4			5	780	63	11	2	0	0			5	109988	30537	8154	362	76	22
6	190	2	0	0	0	0			6	56077	19406	5228	91	8	3			6	726	74	20	3	0	0			6	56553	17815	4815	190	68	22
7	215	11	1	1	0	0			7	88596	29769	8076	166	32	16			7	706	62	17	3	2	0			7	172681	41863	10194	391	83	17
8	223	4	1	0	0	0			8	122724	41007	10977	319	132	63			8	747	48	12	0	0	0			8	205741	49569	11738	454	82	15
9	205	6	2	0	0	0			9	107159	32989	8647	159	32	11			9	717	56	11	0	0	0			9	340737	78255	16025	336	59	15
10	207	3	0	0	0	0			10	68769	22335	5969	96	16	9			10	672	47	8	0	0	0			10	204035	48646	10310	203	45	16
11	199	6	1	0	0	0			11	105749	35485	10105	373	69	17			11	674	46	11	0	0	0			11	234596	52536	10628	248	71	30
12	202	10	2	0	0	0			12	150051	51814	15000	743	155	20			12	677	54	10	0	0	0			12	53676	16541	4309	94	10	3
13	221	3	1	0	0	0			13	101643	34120	9086	145	35	18			13	650	37	5	0	0	0			13	68442	23769	6271	104	11	6
14	191	9	2	0	0	0			14	102194	36376	10110	213	50	21			14	656	47	6	1	1	0			14	22311	7427	1870	35	1	0
15	197	3	2	0	0	0			15	81367	29749	8673	213	46	19			15	619	34	3	0	0	0			15	13674	4380	1122	16	2	0
16	189	3	0	0	0	0			16	72912	25896	7124	137	21	5			16	659	42	2	0	0	0			16	22034	7150	1825	29	5	1
17	188	2	0	0	0	0			17	87555	30297	8157	169	35	17			17	707	49	9	0	0	0			17	49687	16172	4041	80	12	2
18	246	3	0	0	0	0			18	85374	30131	8349	210	31	10			18	708	46	8	0	0	0			18	84363	27505	7038	116	24	0
19	215	8	2	0	0	0			19	68169	24295	6628	121	11	3			19	697	37	7	1	0	0			19	94957	28853	7448	113	16	4
20	222	7	0	0	0	0			20	67240	23628	6124	95	6	4			20	736	45	4	0	0	0			20	108654	32576	7980	108	7	0
21	195	3	0	0	0	0			21	91232	33139	9058	205	45	16			21	717	39	9	0	0	0			21	61315	19591	4861	66	13	1
22	183	4	0	0	0	0			22	49928	17653	4611	69	10	1			22	678	44	6	0	0	0			22	9973	2951	697	14	4	0
23	210	8	0	0	0	0			23	45441	16500	4348	48	4	3			23	736	47	6	0	0	0			23	13238	4086	965	13	2	1
24	235	8	1	0	0	0			24	57088	21283	5830	67	5	1			24	666	40	3	0	0	0			24	22081	7221	1804	18	2	0
25	220	1	0	0	0	0			25	154272	50447	12361	144	32	15			25	710	46	5	0	0	0			25	6934	2054	449	4	0	0
26	222	4	0	0	0	0			26	184754	62481	15860	191	23	9			26	671	43	5	0	0	0			26	20493	6560	1652	17	2	1
27	183	6	0	0	0	0			27	87980	32189	8551	87	4	2			27	687	48	4	0	0	0			27	105701	35336	9171	99	11	1
28	227	5	0	0	0	0			28	44782	16342	4194	39	6	4			28	728	43	8	0	0	0			28	72763	24635	6307	74	6	3
29	203	9	1	0	0	0			29	73606	27387	7173	107	4	2			29	657	44	6	1	0	0			29	65629	22452	5886	140	29	10
30	204	7	0	0	0	0			30	80698	30162	8017	87	10	3			30	671	41	7	0	0	0			30	72763	25402	6472	85	7	2
31	186	2	0	0	0	0			31	95449	34944	8972	97	12	5			31	698	52	6	0	0	0			31	101060	32897	8049	115	23	5
32	222	4	0	0	0	0			32	121050	44044	11469	124	16	9			32	691	54	9	0	0	0			32	67547	22227	5558	82	15	6
33	209	5	0	0	0	0			33	156354	56550	14958	209	25	11			33	675	48	3	0	0	0			33	82473	27199	7001	234	91	17
34	231	11	4	3	2	0			34	185224	66607	17814	284	25	13			34	696	50	6	0	0	0			34	78682	25882	6728	284	130	51
35	219	10	1	0	0	0			35	189854	68389	17917	327	115	52			35	682	44	4	0	0	0			35	116549	35817	8637	293	116	23
36	217	9	0	0	0	0			36	133105	48594	12739	198	45	22			36	706	55	7	0	0	0			36	155785	39722	8613	132	40	9
37	242	6	1	0	0	0			37	98824	36466	9445	99	6	3			37	667	51	8	0	0	0			37	347823	74211	13402	262	70	26
38	188	5	0	0	0	0			38	47430	17199	4532	62	15	6			38	638	43	5	0	0	0			38	421604	86361	14915	205	42	11
39	202	0	0	0	0	0			39	19334	7288	1963	30	4	1			39	694	49	9	0	0	0			39	131073	35022	7619	91	13	1
40	203	4	1	0	0	0			40	75277	25846	6450	113	19	7			40	694	52	4	1	0	0			40	114605	37091	9115	194	48	15
41	240	6	0	0	0	0			41	45522	15982	4148	56	2	0			41	667	52	5	0	0	0			41	173898	48159	10737	161	21	4
42	213	5	0	0	0	0			42	45347	16965	4467	49	5	2			42	631	37	3	0	0	0			42	142904	51464	13544	203	10	3
43	254	8	2	0	0	0			43	102427	30261	7282	117	16	8			43	665	49	7	0	0	0			43	50231	17728	4476	43	7	0
44	228	7	0	0	0	0			44	333200	90989	20367	225	22	7			44	703	35	1	0	0	0			44	74850	25495	6264	94	10	4
45	218	5	0	0	0	0			45	462134	130245	29339	375	79	34			45	720	38	8	0	0	0			45	142564	46648	11370	252	79	25
46	185	7	0	0	0	0			46	248226	63557	13256	187	49	22			46	661	38	1	0	0	0			46	136467	44132	11120	1041	645	362
47	222	3	0	0	0	0			47	62585	21474	5474	63	10	5			47	678	28	3	0	0	0			47	94343	30492	7694	566	337	182
48	246	3	1	0	0	0			48	57374	20836	5568	65	6	4			48	692	40	2	0	0	0			48	113402	36648	9286	169	24	7
49	238	9	1	1	1	0			49	83956	31567	8271	138	10	2			49	656	45	4	0	0	0			49	91136	28694	7112	109	9	0
50	263	11	1	0	0	0			50	123258	44190	11549	147	15	4			50	684	41	3	0	0	0			50	36182	12268	3112	38	3	1
51	269	6	0	0	0	0			51	244234	67874	15424	248	29	7			51	652	36	2	0	0	0			51	23134	7954	2026	23	2	0
52	254	7	2	0	0	0			52	305844	81246	17838	256	43	17			52	651	27	2	0	0	0			52	14698	4951	1255	21	1	0
53	249	11	1	0	0	0			53	404987	109579	24347	305	24	11			53	684	33	3	0	0	0			53	25723	8713	2182	35	8	1
54	267	10	0	0	0	0			54	537283	153226	34842	411	33	14			54	708	45	3	0	0	0			54	5123	1496	368	2	0	0
55	222	4	0	0	0	0			55	468565	125106	25978	264	35	12			55	735	41	5	0	0	0			55	1376	212	50	1	0	0
56	293	6	1	0	0	0			56	474804	127601	26635	237	42	13			56	719	42	6	1	0	0			56	931	97	20	1	0	0
57	251	5	1	1	0	0			57	415223	115265	24607	200	22	12			57	780	45	7	0	0	0			57	42040	14846	3893	47	5	0
58	272	17	3	0	0	0			58	446154	126577	26903	251	73	32			58	725	37	3	0	0	0			58	44513	16063	4132	51	6	2
59	281	10	2	1	0	0			59	362340	108438	23281	128	10	3			59	711	40	3	0	0	0			59	41154	14767	3931	52	1	0
60	287	7	0	0	0	0			60	413562	126093	27990	210	17	5			60	756	39	1	0	0	0			60	20117	7131	1752	23	1	0

## Sheet: Figure S2
Figure S2a	Environmental parameters during SARS-CoV experiments
		Isolator 1				Isolator 2				Isolator 3				Isolator 4
	#	Temperature (°C)	Relative humidity (%)		#	Temperature (°C)	Relative humidity (%)		#	Temperature (°C)	Relative humidity (%)		#	Temperature (°C)	Relative humidity (%)
	1	23.4	51		1	22.8	53		1	23.3	51		1	22.7	50
	2	23.3	62		2	22.8	64		2	23.2	63		2	22.7	61
	3	23.2	54		3	22.6	55		3	23.1	54		3	22.6	53
	4	23	56		4	22.6	57		4	23	65		4	22.4	55
	5	23.3	59		5	22.8	60		5	23.4	58		5	23.3	55
	6	23.1	65		6	22.6	66		6	23.1	65		6	22.6	63
	7	23	42		7	22.6	43		7	23	42		7	22.4	40
	8	23.2	41		8	22.8	42		8	23.1	41		8	22.6	40
	9	23.1	57		9	22.6	57		9	23	57		9	22.5	56
	10	23.1	65		10	22.5	67		10	23.1	65		10	22.8	63
	11	23.1	44		11	22.8	44		11	23.4	44		11	23.1	42
	12	23.2	45		12	22.8	45		12	23.4	45		12	23.1	43
	average	23.1667	53.4167		average	22.6917	54.4167		average	23.175	54.1667		average	22.7333	51.75
	SD	0.117851	8.38111		SD	0.111492	8.72218		SD	0.153433	8.99846		SD	0.277889	8.3179
Figure S2b	Environmental parameters during SARS-CoV-2 experiments
		Isolator 1				Isolator 2				Isolator 3				Isolator 4
	#	Temperature (°C)	Relative humidity (%)		#	Temperature (°C)	Relative humidity (%)		#	Temperature (°C)	Relative humidity (%)		#	Temperature (°C)	Relative humidity (%)
	1	22.8	54		1	22.5	57		1	22.9	58		1	22.4	54
	2	22.9	38		2	22.3	37		2	22.8	38		2	22.2	37
	3	22.9	40		3	22.7	41		3	22.9	41		3	22.3	40
	4	22.7	45		4	22.4	46		4	22.7	45		4	22	45
	5	22.8	39		5	22.6	39		5	22.9	39		5	22	38
	6	23	39		6	22.7	40		6	23	39		6	22.5	38
	7	23	51		7	22.8	52		7	23.1	50		7	22.6	50
	8	22.9	62		8	22.8	63		8	23.1	61		8	22.6	60
	9	23.1	63		9	22.8	65		9	23.2	63		9	22.7	62
	10	22.9	65		10	22.6	65		10	23	64		10	22.5	64
	11	23.1	53		11	22.7	54		11	23.2	53		11	22.7	52
	12	23.1	61		12	22.8	60		12	23.3	60		12	22.6	60
	13	23	64		13	22.8	65		13	23.2	64		13	22.7	64
	14	23.3	60		14	22.8	61		14	23.6	58		14	23.1	57
	15	23.3	63		15	22.9	63		15	23.6	61		15	22.8	61
	16	23.2	51		16	22.9	52		16	23.4	50		16	22.8	50
	17	23.1	54		17	22.9	55		17	23.4	53		17	22.7	53
	average	23.0059	53.0588		average	22.7059	53.8235		average	23.1353	52.7647		average	22.5412	52.0588
	SD	0.16617	9.45249		SD	0.169673	9.61148		SD	0.256541	9.11062		SD	0.280879	9.21936
